# Supplementary material for: Metabolic Profiling of Bladder Cancer Patients’ Serum Reveals Their Sensitivity to Neoadjuvant Chemotherapy
Source: Metabolites. 2022 Jun 17;12(6):558. doi: 10.3390/metabo12060558 (PMC9229374; doi:10.3390/metabo12060558)
Supplement: Supplementary file 1 [file metabolites-12-00558-s001.zip]

Archive with 2 entries (2 files):
- Supplement Figures.pdf
- Supplement Tables.pdf
